# Supplementary material for: Improved vaccination coverage after two rounds of multi-antigenic catch-up vaccination in Mauritania
Source: PLOS Glob Public Health. 2024 Feb 14;4(2):e0002939. doi: 10.1371/journal.pgph.0002939 (PMC10866457; doi:10.1371/journal.pgph.0002939)
Supplement: S1 Table — Standardized questionnaire to obtain vaccination status by vaccine and doses among children aged six weeks to 59 months in Bassikounou district and Mbera camp, Mauritania 2018. (XLSX) [file pgph.0002939.s002.xlsx]

## Sheet: Hoja1
S1 Table. Vaccination status questionnaire.
Date of investigation: _____/_____/2018							Team no: _____				Municipality:____				Locality:
Name of interviewer: ___________________							Supervisor's name: ______________________
#	Household number	Number (N) of the child in the household	Sex	Age	Vaccination document available (card, booklet, other…)?	OPV			Penta			PCV13			Rotavirus
									0 = No			0 = No			0 = No
									1 = Yes, with vaccine card 2 = Yes, according to the mother (verbal)			1 = Yes, with vaccine card 2 = Yes, according to the mother (verbal)			1 = Yes, with vaccine card 2 = Yes, according to the mother (verbal)
									9 = Don't know			9 = Don't know			9 = Don't know
			1 = M	<12 months: ## M	0 = No	Dose 1	Dose 2	Dose 3	Dose 1	Dose 2	Dose 3	Dose 1	Dose 2	Dose 3	Dose 1	Dose 2
			2 = F	≥ 1 year: # Y	1 = Yes
					9 = Don't know
1
2
3
4
5
6
7
8
9
10
11
Abbreviations: OPV -1;3, Oral Polio vaccine dose 1 to 3. Penta-1;3, Diphtheria, Tetanus, Pertussis, Hepatitis B and Haemophilus Influenzae type B vaccine dose 1 to 3. PCV13-1;3, Pneumococcal vaccine dose 1 to 3. Rotavirus- 1;2, Rotavirus vaccine dose 1 to 2.
