# Supplementary material for: Improved vaccination coverage after two rounds of multi-antigenic catch-up vaccination in Mauritania
Source: PLOS Glob Public Health. 2024 Feb 14;4(2):e0002939. doi: 10.1371/journal.pgph.0002939 (PMC10866457; doi:10.1371/journal.pgph.0002939)
Supplement: S2 Table — Standardized questionnaire to collect the reasons for non-vaccination by vaccine and doses. (XLSX) [file pgph.0002939.s003.xlsx]

## Sheet: Hoja1
S2 Table. Reasons for non-vaccination questionnaire.
Date of investigation: ___/___/2018							Team no: ____				Municipality: _____________					Locality: _______________________
Name of interviewer: _______________							Supervisor's name: ______________________
N	Household number	Number (N) of the child in the household	Sex	Age	Reasons for non-vaccination
					OPV			Penta			PCV 13			Rotavirus
			1 = M	<12 months: ## M	Dose 1	Dose 2	Dose 3	Dose 1	Dose 2	Dose 3	Dose 1	Dose 2	Dose 3	Dose 1	Dose 2		1. Children/ parents absence/ travelling
			2 = F	≥ 1 year: # Y
1																	2. Children absent
2																	3. Late start of vaccination
3																	4. Religious beliefs
4																	5. Parents refusal
5																	6. Child sick
6																	7. Vaccination center far
7																	8. No time
8																	9. Negligence
9																	10. Not aware
10																	11. Vaccine stock-out
11																	12. Afraid of vaccines
12																	13. Waiting for an appointment
13																	14. Transportation problems
14																	15. No explanation
15																	16. Others
Abbreviations: OPV -1;3, Oral Polio vaccine dose 1 to 3. Penta-1;3, Diphtheria, Tetanus, Pertussis, Hepatitis B and Haemophilus Influenzae type B vaccine dose 1 to 3. PCV13-1;3, Pneumococcal vaccine dose 1 to 3. Rotavirus- 1;2, Rotavirus vaccine dose 1 to 2.
