# Supplementary material for: Improved vaccination coverage after two rounds of multi-antigenic catch-up vaccination in Mauritania
Source: PLOS Glob Public Health. 2024 Feb 14;4(2):e0002939. doi: 10.1371/journal.pgph.0002939 (PMC10866457; doi:10.1371/journal.pgph.0002939)
Supplement: S3 Table — (XLSX) [file pgph.0002939.s004.xlsx]

## Sheet: Hoja1
S3 Table. Vaccination coverage for vaccination-coverage survey 1 (VCS1) and VCS2 in Bassikounou district and Mbera camp among children six weeks to 59 months based on vaccination cards, Mauritania 2018.
Children aged 6 weeks to 59 months
Vaccine	Bassiknou							Mbera
	VCS1			VCS2			P-value	VCS1			VCS2			P-value
	%	95% IC	DEFF	%	95% IC	DEFF		%	95% IC	DEFF	%	95% IC	DEFF
OPV-1	34,5	30,5 - 38,6	2,9	83.3	75,5 - 91,1	1.1	< 0.001	53,5	47,5 - 59,6	1,8	62,6	57,4 - 67,8	1,7	> 0.05
OPV-2	27,7	23,9 - 31,5	2,7	75.8	65,8 - 85,8	1.2	< 0.001	46,2	40,1 - 52,4	1,5	54,3	47,9 - 60,8	2,5	> 0.05
OPV-3	22,8	18,8 - 26,7	3,0	65.4	54,0 - 76,9	1.1	< 0.001	40,4	34,8 - 46,1	1,7	46,0	39,2 - 52,9	2,0	> 0.05
Penta-1	34,8	30,8 - 38,8	2,8	85.3	78,1 - 92,5	1	< 0.001	54,5	48,6 - 60,5	1,7	62,2	57,0 - 67,5	1,6	> 0.05
Penta-2	28,3	24,5 - 32,0	2,6	76.9	67,1 - 86,8	1.2	< 0.001	47,9	41,7 - 54,0	1,6	52,8	46,0 - 59,5	2,5	> 0.05
Penta-3	24,2	20,2 - 28,2	3,1	65.4	54,0 - 76,9	1.1	< 0.001	40,8	35,0 - 46,7	1,9	45,9	39,0 - 52,7	2,1	> 0.05
PCV13-1	34,1	30,1 - 38,1	3,0	85.3	78,1 - 92,5	1	< 0.001	54,4	48,5 - 60,2	1,6	61,5	56,3 - 66,7	1,6	> 0.05
PCV13-2	27,9	24,2 - 31,5	2,7	76.9	67,1 - 86,8	1.2	< 0.001	46,6	40,5 - 52,7	1,5	52,8	46,2 - 59,3	2,4	> 0.05
PCV13-3	23,5	19,6 - 27,3	3,1	65.4	54,0 - 76,9	1.1	< 0.001	40,2	34,3 - 46,0	1,7	45,7	39,0 - 52,4	1,9	> 0.05
Rotavirus-1	41,5	36,2 - 46,9	2,5	84.3	76,6 - 92,0	1.1	< 0.001	56,3	50,4 - 62,3	1,1	60,9	54,9 - 66,9	1,8	> 0.05
Rotavirus-2	32,2	27,3 - 37,2	1,9	88.7	85,1 - 92,4	1.2	< 0.001	45,7	39,8 – 51,6	1,1	54,5	47,8 - 61,3	2,1	> 0.05
Abbreviations: VCS1, Vaccination Coverage Survey 1. VCS2, Vaccination Coverage Survey 2. OPV -1;3, Oral Polio Vaccine dose 1 to 3. Penta-1;3, Diphtheria, Tetanus, Pertussis, Hepatitis B and Haemophilus Influenzae type B vaccine dose 1 to 3. PCV13-1;3, Pneumococcal vaccine dose 1 to 3. Rotavirus- 1;2 rotavirus vaccine dose 1 to 2.
