# Supplementary material for: Improved vaccination coverage after two rounds of multi-antigenic catch-up vaccination in Mauritania
Source: PLOS Glob Public Health. 2024 Feb 14;4(2):e0002939. doi: 10.1371/journal.pgph.0002939 (PMC10866457; doi:10.1371/journal.pgph.0002939)
Supplement: S4 Table — Summary table including dates of the surveys, proportion of children which provided the vaccination card (in total and by age group) number of households visited and the number of children included in each survey stratified by age groups in Bassikounou district and Mbera camp, Mauritania 2018. (XLSX) [file pgph.0002939.s005.xlsx]

## Sheet: Hoja1
S4 Table. Descriptive information of the vaccination coverage surveys.
		Bassikounou district		Mbera camp
	Survey	VCS1	VCS2	VCS1	VCS2
	Survey dates (2018)	1st to 6th of February	30th November to 3rd of December	10th to 17th of February	30th November to 7th of December
	Summary data
	Households visited	523	300	465	375
	Children aged 6 weeks - 11 months	142	102	151	128
	Children aged 12 – 59 months	616	544	597	513
	Possession of the vaccination card (%)	36.8%	41.8%	60.3%	66.0%
	Possession of the vaccination card among children aged 6 weeks to 11 months (%)	0.838	0.745	0.848	0.766
	Possession of the vaccination card among children aged 12 to 59 months (%)	0.26	0.357	0.541	0.634
	Abbreviations: VCS1, Vaccination Coverage Survey 1. VCS2, Vaccination Coverage Survey 2.
