# Supplementary material for: Improved vaccination coverage after two rounds of multi-antigenic catch-up vaccination in Mauritania
Source: PLOS Glob Public Health. 2024 Feb 14;4(2):e0002939. doi: 10.1371/journal.pgph.0002939 (PMC10866457; doi:10.1371/journal.pgph.0002939)
Supplement: S5 Table — Number of Oral polio, Penta, PCV13 and Rotavirus vaccine doses used in the first and second rounds of the 2RMASVC. (XLSX) [file pgph.0002939.s006.xlsx]

## Sheet: Hoja1
S5 Table. Number of vaccine doses administered during the two rounds of multi-antigenic mass vaccination campaigns (2RMASVC).
	Vaccine	Number of doses administered Round 1	Number of doses administered Round 2	Total doses administered
	OPV	4104	5333	9437
	Penta	3983	3341	7324
	PCV 13	3804	3712	7516
	Rotavirus	582	525	1107
	Abbreviations: OPV, Oral Polio Vaccine. Penta, Diphtheria, Tetanus, Pertussis, Hepatitis B and Haemophilus Influenzae type B vaccine dose. PCV13, Pneumococcal vaccine. 2RMASVC, two rounds of multi-antigenic mass vaccination campaigns.
