# Supplementary material for: Improved vaccination coverage after two rounds of multi-antigenic catch-up vaccination in Mauritania
Source: PLOS Glob Public Health. 2024 Feb 14;4(2):e0002939. doi: 10.1371/journal.pgph.0002939 (PMC10866457; doi:10.1371/journal.pgph.0002939)
Supplement: S6 Table — (XLSX) [file pgph.0002939.s007.xlsx]

## Sheet: Hoja1
S6 Table. Vaccination coverage results for vaccination coverage survey 1(VCS1) and VCS2 in Bassikounou district and Mbera camp among children aged six weeks to 11 months, Mauritania 2018.
Children aged 6 week to 11 months
Vaccine	Bassiknou							Mbera
	VCS1			VCS2			P-value	VCS1			VCS2			P-value
	%	95% IC	DEFF	%	95% IC	DEFF		%	95% IC	DEFF	%	95% IC	DEFF
OPV-1	83	75,4 - 90,5	1.3	83.3	75,5 - 91,1	1.1	> 0.05	82.1	75,9 - 88,3	1	79.7	72,4 - 87,0	1	> 0.05
OPV-2	62	52,6 - 71,4	1.1	75.8	65,8 - 85,8	1.2	< 0.05	65.7	56,4 - 75,0	1.2	65.6	55,3 - 75,8	1.3	> 0.05
OPV-3	49.1	38,6 - 59,6	1.1	65.4	54,0 - 76,9	1.1	< 0.05	55	44,0 - 66,0	1.5	54.8	44,3 - 65,3	1.1	> 0.05
Penta-1	85.8	78,3 - 93,3	1.5	85.3	78,1 - 92,5	1	> 0.05	84.7	78,7 - 90,8	1	79.7	72,4 - 87,0	1	> 0.05
Penta-2	67.5	59,3 - 75,7	1	76.9	67,1 - 86,8	1.2	> 0.05	68.6	59,5 - 77,7	1.2	67.2	57,1 - 77,4	1.3	> 0.05
Penta-3	54.2	43,5 - 64,9	1.1	65.4	54,0 - 76,9	1.1	> 0.05	55.8	44,8 - 66,8	1.5	55.8	45,0 - 66,5	1.1	> 0.05
PCV13-1	84.3	76,9 - 91,7	1.3	85.3	78,1 - 92,5	1	> 0.05	84.8	78,7 - 90,8	1	79.7	72,4 - 87,0	1	> 0.05
PCV13-2	67.5	59,3 - 75,7	1	76.9	67,1 - 86,8	1.2	> 0.05	66.4	57,3 - 75,5	1.2	67.2	57,1 - 77,4	1.3	> 0.05
PCV13-3	54.2	43,5 - 64,9	1.1	65.4	54,0 - 76,9	1.1	> 0.05	53.5	42,1 - 64,8	1.6	55.8	45,0 - 66,0	1.1	> 0.05
Rotavirus-1	80.7	72,8 - 88,6	1.3	84.3	76,6 - 92,0	1.1	> 0.05	78	70,4 - 85,6	1.2	78.1	70,0 - 86,3	1.2	> 0.05
Rotavirus-2	68.4	61,9 - 74,9	1.8	88.7	85,1 - 92,4	1.2	< 0.05	61.7	51,8 - 71,6	1.3	65	54,8 - 75,3	1.3	> 0.05
Abbreviations: VCS1, Vaccination Coverage Survey 1. VCS2, Vaccination Coverage Survey 2. OPV -1;3, Oral Polio Vaccine dose 1 to 3. Penta-1;3, Diphtheria, Tetanus, Pertussis, Hepatitis B and Haemophilus Influenzae type B vaccine dose 1 to 3. PCV13-1;3, Pneumococcal vaccine dose 1 to 3. Rotavirus- 1;2 rotavirus vaccine dose 1 to 2.
